# Supplementary material for: Serum Amino Acid and Fatty Acid Metabolites as Predictors of Sleep Disorders in Children: A Risk Prediction Model
Source: Biomedicines. 2026 Feb 27;14(3):546. doi: 10.3390/biomedicines14030546 (PMC13023480; doi:10.3390/biomedicines14030546)
Supplement: Supplementary file 1 [file biomedicines-14-00546-s001.zip]

Archive with 1 entries (1 files):
- biomedicines-4092092-supplementary.pdf
